# Supplementary material for: Phylogeographic and Paleoclimatic Modelling Tools Improve Our Understanding of the Biogeographic History of Hierophis viridiflavus (Colubridae)
Source: Animals (Basel). 2023 Jun 29;13(13):2143. doi: 10.3390/ani13132143 (PMC10340045; doi:10.3390/ani13132143)
Supplement: Supplementary file 1 [file animals-13-02143-s001.zip]

Archive with 1 entries (1 files):
- animals-2449156 - supplementary material (updated).pdf
